# Supplementary material for: Analysing urban and peri-urban youth employment in agribusiness in Malawi
Source: PLoS One. 2023 Sep 21;18(9):e0290877. doi: 10.1371/journal.pone.0290877 (PMC10513215; doi:10.1371/journal.pone.0290877)
Supplement: S2 File — (ZIP) [file pone.0290877.s002.zip]

Archive with 40 entries (39 files):
- IHS4_data/
- IHS4_data/agri_employ.dta
- IHS4_data/AG_MOD_B1.dta
- IHS4_data/AG_MOD_I.dta
- IHS4_data/AG_MOD_I1.dta
- IHS4_data/AG_MOD_O1.dta
- IHS4_data/AG_MOD_R1.dta
- IHS4_data/AG_MOD_T1.dta
- IHS4_data/asset final.dta
- IHS4_data/assets1.dta
- IHS4_data/assets2.dta
- IHS4_data/COM_CD.dta
- IHS4_data/cpi.dta
- IHS4_data/credit.dta
- IHS4_data/demographics.dta
- IHS4_data/distances.dta
- IHS4_data/district.dta
- IHS4_data/Dofile- final2.do
- IHS4_data/Dry Season.dta
- IHS4_data/edu.dta
- IHS4_data/extension.dta
- IHS4_data/final_data2.dta
- IHS4_data/hh_incomes.dta
- IHS4_data/HH_MOD_A_FILT.dta
- IHS4_data/HH_MOD_B.dta
- IHS4_data/HH_MOD_C.dta
- IHS4_data/HH_MOD_E.dta
- IHS4_data/HH_MOD_L.dta
- IHS4_data/HH_MOD_M.dta
- IHS4_data/HH_MOD_S1.dta
- IHS4_data/HH_MOD_T.dta
- IHS4_data/HH_MOD_U.dta
- IHS4_data/hh_shock.dta
- IHS4_data/IHS4 Consumption Aggregate.dta
- IHS4_data/landholding.dta
- IHS4_data/Rainy Season.dta
- IHS4_data/tlu.dta
- IHS4_data/treecrop_area.dta
- IHS4_data/~$gribus.doc
- IHS4_data/~WRL0240.tmp
