# Supplementary material for: Analysing urban and peri-urban youth employment in agribusiness in Malawi
Source: PLoS One. 2023 Sep 21;18(9):e0290877. doi: 10.1371/journal.pone.0290877 (PMC10513215; doi:10.1371/journal.pone.0290877)
Supplement: S2 File — (ZIP) [file pone.0290877.s002.zip › IHS4_data/Dofile- final2.do]

version 12
clear
set more off
clear matrix
*ssc install outreg2, replace //install outreg2 to organize regression results into tables

**********************************************************************************

*Module HH_MOD_B
*Data on age, marital status, household size, sex and religion is found in module B
use "C:\Users\User\Desktop\IHS4_data\HH_MOD_B", clear

egen unique_id=group( case_id PID)
label var unique_id "Unique identifier"

ren (hh_b05a hh_b03 hh_b24 hh_b04 hh_b23)(age sex marital head_rel religion)


*gen household size
bys case_id: egen hsize = count(PID)
la var hsize "Household size"

gen dep1=1 if age<14 | age>64 & age!=. //tag household members below 14 and above 64
gen dep2=1 if age>14 & age<64 //tag household members between 14 and 64

bys case_id: egen dep_ratio1 = count(dep1) //count household members below 14 and above 64
bys case_id: egen dep_ratio2 = count(dep2) //count household members between 14 and 64

*Divided the number of household members less than 14 and older than 64 over number of people between 16 and 64
gen dependency_ratio=dep_ratio1/dep_ratio2

la var dependency_ratio "Dependency ratio"

gen age2=age*age
gen age00=(age-15)/(34-15)

gen youth=1 if age>14 & age<35
replace youth=0 if youth==.
la var youth "Young- aged between 15 and 35"

keep case_id PID age sex marital head_rel hsize dependency_ratio youth age2 religion
recode sex (2=0)
		lab def sex 0 "Female" 1 "Male" 
		lab val sex sex

*Martial
recode marital (1 2 = 1 "married") (3 4 = 2 "separated/divorced") (5 = 3 "widow/widower")(6= 4 "never married"), gen (married)
label var married " youth is married"
ta married, gen (marriedstatus)

*Religion
recode religion (1=1 "no religion") (2 3 4 5 =2 "have religion"), gen (religi)
label var religi "youth's religion"
ta religi, gen (religions)
save "C:\Users\User\Desktop\IHS4_data\demographics.dta", replace


*Module HH_MOD_C
//Education
use "C:\Users\User\Desktop\IHS4_data\HH_MOD_C", clear
ren (hh_c08 hh_c09 hh_c13 hh_c16) (max_class edu_qual attend_sch type_sch)
keep case_id PID max_class edu_qual attend_sch type_sch

recode edu_qual (1=1 "none") (2=2 "primary") (3 4 =3 "secondary") (5 6 7 =4 "tertiary") ,gen(edu_level)
label var edu_level "education qualification"
ta edu_level, gen (edulevel)

recode max_class (1 2 3 4 5 6 7 8 9 10 14 16 17 18 19 20 = 1 "no formal education") (11 12 13 15 = 2 "primary") (21 22 23 24 25 26 = 3 "secondary") (31 32 33 = 4 "tertiary") , gen (sch_type)
label var sch_type "type of school"
ta sch_type, gen (schtype)
 
keep if attend_sch==2
save "C:\Users\User\Desktop\IHS4_data\edu.dta", replace

*Module HH_MOD_S1
//Credit
use "C:\Users\User\Desktop\IHS4_data\HH_MOD_S1", clear
ren (hh_s01 hh_s06 hh_s06_oth)(credit loan_purpose other_reason)
keep case_id credit loan_purpose other_reason

//record other
replace loan_purpose=5 if other_reason=="START / BOOST BUSINESS"
replace loan_purpose =5 if other_reason=="INVEST IN CROP FARMING"
replace loan_purpose=2 if other_reason=="PURCHASE FARM INPUTS"
replace loan_purpose =6 if other_reason=="TRANSPORT EXPENSES"
replace loan_purpose =6 if other_reason==" PAY FOR LOST PROPERTY"
replace loan_purpose =6 if other_reason=="PAY FOR ELECTRIC INSTALLATION"
replace loan_purpose =6 if other_reason=="PAY FOR LOST PROPERTY"
replace loan_purpose =6 if other_reason=="BUILD HOUSE / BUY MATERIALS"
replace loan_purpose =6 if other_reason=="PAY FOR TREATMENT"
replace loan_purpose =6 if other_reason=="BUY OTHER HOUSEHOLD ITEMS"
replace loan_purpose =6 if other_reason=="FUNERAL EXPENSES"
replace loan_purpose =6 if other_reason=="COURT DUES SETTLEMENT"
replace loan_purpose =6 if other_reason=="MARRIAGE CEREMONY"
replace loan_purpose =6 if other_reason==" BUYING MOTORCYCLE"
replace loan_purpose =6 if other_reason=="BUYING MOTORCYCLE"
replace loan_purpose =6 if other_reason=="PAY LABOUR"
replace loan_purpose =6 if other_reason=="PAY LOAN"
replace loan_purpose =6 if other_reason=="PAY SCHOOL DUES"
replace loan_purpose =6 if other_reason=="PAYINGFORTHEPASSPORT"
replace loan_purpose =2 if other_reason=="PAYOXCART"
replace loan_purpose =6 if other_reason=="TO PAY RENT"
replace loan_purpose =7 if other_reason=="BUY FOOD"

recode credit (2=0)
la de credit 0 "No" 1 "Yes", modify
la value credit credit
duplicates drop case_id, force
save "C:\Users\User\Desktop\IHS4_data\credit.dta", replace


*Module AG_MOD_TI
//Sika: Agricultural knowledge (extension services; electronic media; other farmers; etc.)
use "C:\Users\User\Desktop\IHS4_data\AG_MOD_T1.dta", clear

keep case_id ag_t01 ag_t0a
drop if ag_t0a==.
reshape wide ag_t01, i( case_id ) j( ag_t0a )
	gen extension=1 if ag_t01301==1 | ag_t01302==1 | ag_t01303==1 | ag_t01304==1 | ///
		ag_t01305==1 | ag_t01306==1 | ag_t01307==1 | ag_t01308==1 | ag_t01309==1 | ///
		ag_t01310==1 | ag_t01311==1 | ag_t01312==1 | ag_t01313==1 | ag_t01314==1 | ///
		ag_t01315==1 | ag_t01316==1
	
	label define extension 1 "Yes" 0 "No"
	label value extension extension
	label variable extension "Agricultural Knowledge"
	keep case_id extension	
save "C:\Users\User\Desktop\IHS4_data\extension.dta", replace

//Landholding size

*Module AG_MOD_B1
*Rainy Season
use "C:\Users\User\Desktop\IHS4_data\AG_MOD_B1.dta" 
rename ag_b104a rplot_area
rename ag_b104b rplot_unit
gen racres_reported=.
       replace racres_reported=rplot_area if rplot_unit==1 //Unit already in acres
       replace racres_reported=rplot_area* 0.000247105381 if rplot_unit==3 // Converting from square metres to acres
       replace racres_reported=rplot_area* 2.4711 if rplot_unit==2 // Converting from hectacres to acres
	   label var racres_reported "Reported plot area in acres"
gen rhectares_reported=racres_reported*0.404685642 if !mi(racres_reported)
         label var rhectares_reported "Reported rplot area in hectares"
rename ag_b104a2 racres_measured
gen rhectares_measuredr=racres_measured*0.404685642
        label var rhectares_measured "Measured plot area in hectares"
rename gardenid rgardenid
keep case_id rgardenid rplot_area rplot_unit racres_reported racres_measured rhectares_reported rhectares_measured
sort case_id
save "C:\Users\User\Desktop\IHS4_data\Rainy Season.dta", replace

*Module AG_MOD_I1
*Dry Season
use "C:\Users\User\Desktop\IHS4_data\AG_MOD_I1.dta", clear
keep if ag_i102==2 //keep only plots were not already registered in the rainy season section
rename ag_i105a dplot_area
rename ag_i105b dplot_unit
gen dacres_reported=.
    replace dacres_reported= dplot_area if dplot_unit==1
    replace dacres_reported=dplot_area*0.000247105381 if dplot_unit==3
    replace dacres_reported=dplot_area*2.4711 if dplot_unit==2
label var dacres_reported "Reported plot area in acres"
gen dhectares_reported=dacres_reported*0.404685642 if !mi(dacres_reported)
    label var dhectares_reported "Reported plot area in hectares"
rename ag_i105a_1 dacres_measured
gen dhectares_measured=dacres_measured*0.404685642
label var dhectares_measured "Measured plot area in hectares"

rename gardenid dgardenid
gen season=2
keep case_id dgardenid dplot_area dplot_unit dacres_reported dacres_measured dhectares_reported dhectares_measured
save "C:\Users\User\Desktop\IHS4_data\Dry Season.dta", replace

*Module AG_MOD_O1
//tree crop plot area
use "C:\Users\User\Desktop\IHS4_data\AG_MOD_O1.dta", clear 
gen acres_reported=.
	replace acres_reported=ag_o104a if ag_o104b==1 // Unit already in acres
	replace acres_reported=ag_o104a*0.000247105381 if ag_o104b==3 // Converting from square metres to acres
	replace acres_reported=ag_o104a*2.4711 if ag_o104b==2 // Converting from hectacres to acres
	label var acres_reported "Reported plot area in acres"
gen hectares_reported=acres_reported*0.404685642 if !mi(acres_reported)
	label var hectares_reported "Reported plot area in hectares"
rename ag_o104a2 acres_measured
gen hectares_measured=acres_measured*0.404685642 
	label var hectares_measured "Measured plot area in hectares"
keep case_id acres_measured acres_reported hectares_reported hectares_measured //keep the areas only
save "C:\Users\User\Desktop\IHS4_data\treecrop_area", replace

*Merge plot level files
use "C:\Users\User\Desktop\IHS4_data\Dry Season.dta", clear
merge m:m case_id using "C:\Users\User\Desktop\IHS4_data\Rainy Season.dta",nogen
merge m:m case_id using "C:\Users\User\Desktop\IHS4_data\treecrop_area.dta", nogen
collapse (sum)acres_measured (sum)acres_reported (sum)hectares_reported (sum)hectares_measured, by(case_id)
sort case_id
keep case_id acres_measured hectares_measured
save "C:\Users\User\Desktop\IHS4_data\landholding.dta", replace


*Module COM_CD
//distances
use "C:\Users\User\Desktop\IHS4_data\COM_CD.dta", clear
keep ea_id com_cd02a com_cd02b com_cd13a com_cd13b com_cd16 com_cd16b com_cd18a com_cd18b com_cd12 com_cd15 com_cd17

// change from metres to km
replace com_cd13a=0 if com_cd12==1 //recode missing values as '0' for distance to a nearest urban center when area is in urban center
replace com_cd02a=com_cd02a/1000 if com_cd02b==1
replace com_cd13a=com_cd13a/1000 if com_cd13b==1
replace com_cd16=0 if com_cd15==1 //recode missing values as '0' for distance to a nearest daily market if there's a market in the area
replace com_cd16=com_cd16/1000 if com_cd16b==1
replace com_cd18a=0 if com_cd17==1 //recode missing values as '0' for distance to a nearest large weekly market if there's a market in the area
replace com_cd18a=com_cd18a/1000 if com_cd18b==1

//change from mile to km
replace com_cd02a=com_cd02a/1.60934 if com_cd02b==3
replace com_cd13a=com_cd13a/1.60934 if com_cd13b==3
replace com_cd16=com_cd16/1.60934 if com_cd16b==3
replace com_cd18a=com_cd18a/1.60934 if com_cd18b==3
replace com_cd18a = 0 if com_cd18a==.
replace com_cd02a = 0 if com_cd02a==.
save "C:\Users\User\Desktop\IHS4_data\distances.dta", replace

*Module HH_MOD_L
//Asset index
// Inflation adjustment & weights

	use "C:\Users\User\Desktop\IHS4_data\HH_MOD_L.dta", clear
	merge m:1 case_id using "C:\Users\User\Desktop\IHS4_data\HH_MOD_A_FILT.dta"
			gen year = substr(interviewDate,1,4)
				destring year, replace
			gen month = substr(interviewDate,6,2)
				destring month, replace
			sort year month
			drop ea_id-interviewDate hh_a02a-_merge
		merge m:1 year month using "C:\Users\User\Desktop\IHS4_data\cpi.dta"
		
		sum hh_l05
			replace hh_l05 = hh_l05/cpi12m*100
		sum hh_l05
		drop year-_merge
		drop if case_id==""
	
	egen asset_value = total(hh_l03 * hh_l05), by(case_id)
		label var asset_value "Value of HH assets"
	
	replace hh_l01 = 0 if hh_l01==2
	drop hh_l04 hh_l06 hh_l07
	local list "hh_l01 hh_l03 hh_l05"
	foreach var of local list {
		local `var'_label : variable label `var'
		rename `var' `var'_
	}
	reshape wide hh_l01 hh_l03 hh_l05, i(case_id) j(hh_l02)
	forvalues n=501/532 {
		foreach var of local list {
			label variable `var'_`n' "``var'_label'"
		}
	}
	rename (hh_l01* hh_l03* hh_l05*) (own* no* value*)

	foreach var of varlist no_* {
		replace `var' = 0 if `var'==.
	}
	factor no_* [aw=hh_wgt], factors(1)
		predict asset_index
			label var asset_index "Index of HH assets"
			
	drop own* no_* value*
	
save "C:\Users\User\Desktop\IHS4_data\assets1.dta", replace


*Module HH_MOD_M
//Asset index
// Inflation adjustment & weights

use "C:\Users\User\Desktop\IHS4_data\HH_MOD_M.dta", clear
merge m:1 case_id using "C:\Users\User\Desktop\IHS4_data\HH_MOD_A_FILT.dta"
			
			gen year = substr(interviewDate,1,4)
				destring year, replace
			gen month = substr(interviewDate,6,2)
				destring month, replace
			sort year month
			drop ea_id-interviewDate hh_a02a-_merge
			
merge m:1 year month using	"C:\Users\User\Desktop\IHS4_data\cpi.dta" 	
		sum hh_m03
			replace hh_m03 = hh_m03/cpi12m*100
		sum hh_m03
		drop year-_merge
		drop if case_id==""
	 replace hh_m01 = 1 in 136918/149364

	egen Asset_value = total(hh_m01 * hh_m03), by(case_id)
	label var Asset_value "Value of HH assets"	
	
replace hh_m0c = 0 if hh_m0c==2
drop hh_m00 hh_m0b_oth hh_m02 hh_m04 hh_m05 hh_m06 hh_m08 hh_m09 hh_m10 hh_m12 hh_m11 hh_m11_oth hh_m13 hh_m14
local list "hh_m0c hh_m01 hh_m03"
		foreach var of local list {
		local `var'_label : variable label `var'
		rename `var' `var'_
	}
	reshape wide hh_m0c hh_m01 hh_m03, i(case_id) j(hh_m0b)
	forvalues n=601/625 {
		foreach var of local list {
			label variable `var'_`n' "``var'_label'"
		}
	}
rename (hh_m0c* hh_m01* hh_m03*) (own* no* value*)

	foreach var of varlist no_*{
		replace `var' = 0 if `var'==.
	}
	factor no_*[aw=hh_wgt], factors(1)
		predict Asset_index
			label var Asset_index "Index of HH assets"
			
	drop own* no_* value*
	
save "C:\Users\User\Desktop\IHS4_data\assets2.dta", replace 


use "C:\Users\User\Desktop\IHS4_data\assets1.dta", clear 
merge 1:1 case_id using "C:\Users\User\Desktop\IHS4_data\assets2.dta" 
egen asset_valuee = rowtotal ( asset_value Asset_value)
egen asset_indexx  = rowtotal ( asset_index Asset_index )
label variable asset_valuee "Value of assets"
label variable asset_indexx "Index of assets"
sort case_id
keep case_id asset_valuee asset_indexx
save "C:\Users\User\Desktop\IHS4_data\asset final.dta", replace 

*Module HH_MOD_U
//Household-level Shocks

 use "C:\Users\User\Desktop\IHS4_data\HH_MOD_U.dta", clear
 
*encode hh_u0a_os, gen(other)
 
 la def shock 1 "Yes" 0 "No"
gen shock_hh = 0
 forval i =109/120 {
	 
	replace shock_hh = 1 if hh_u01==1 & hh_u0a==`i' 
} 

collapse (max) shock_hh, by(case_id)

la var shock_hh "Experienced idiosyncratic shock"
la val shock_hh shock
tostring case_id, replace
save "C:\Users\User\Desktop\IHS4_data\hh_shock.dta", replace 


*Module AG_MOD_R1
//Tropical livestock Units (TLU)

//Source: https://shodhganga.inflibnet.ac.in/bitstream/10603/23792/19/19_appendix_a.pdf

use "C:\Users\User\Desktop\IHS4_data\AG_MOD_R1.dta", clear
replace ag_r0a=311 if ag_r01_oth=="HARE" | ag_r01_oth=="MBIRA" | ag_r01_oth=="RABBIT" | ag_r01_oth=="ZINZIRI" | ag_r01_oth=="LOCAL CHICKEN"
keep case_id ag_r00 ag_r0a ag_r01 ag_r02

// generate TLUs
gen tlu=.
	replace tlu= ag_r02*.7 if ag_r0a<305 //cattle
	replace tlu= ag_r02*.1 if ag_r0a==307 | ag_r0a==308 //sheep and goats
	replace tlu= ag_r02*.2 if ag_r0a==309	//pigs
	replace tlu= ag_r02*.001 if ag_r0a==311 | ag_r0a==313 | ag_r0a==315 | ag_r0a==3310 | ag_r0a==3314 | ag_r0a==3319 //poultry
	replace tlu= ag_r02*.8 if ag_r0a==3304	//ox
	replace tlu=0 if tlu==. 
collapse (sum) tlu, by(case_id)
la var tlu "Tropical Livestock Unit (TLU)"
save "C:\Users\User\Desktop\IHS4_data\tlu.dta", replace 

// Income ( consumption expenditure) 
use "C:\Users\User\Desktop\IHS4_data\IHS4 Consumption Aggregate.dta", clear
keep case_id ea_id rexpaggpc rexpagg hhsize adulteq hh_wgt price_index
save "C:\Users\User\Desktop\IHS4_data\hh_incomes.dta", replace 


*Module E - Employment 
use "C:\Users\User\Desktop\IHS4_data\HH_MOD_E.dta", clear
keep case_id HHID PID hh_e06_8a hh_e06_8b hh_e19a hh_e19b hh_e20a hh_e20b hh_e25 hh_e31

list hh_e20a hh_e19a if hh_e19a == "ADMINISTRATERATIPAM"
list hh_e20a hh_e19a if hh_e19a == "ASSISTANTMACHINEOPERATOR"
list hh_e20a hh_e19a if hh_e19a == "ASSITANTSHOPKEEPER"
list hh_e20a hh_e19a if hh_e19a == "CUSTOMERATTENDANTINACHINESESHOP"
list hh_e20a hh_e19a if hh_e19a == "FACTORYLABOURER"
list hh_e20a hh_e19a if hh_e19a == "FACTORYSUPERVISOR"
list hh_e20a hh_e19a if hh_e19a == "KIOSKATTENDANT"
list hh_e20a hh_e19a if hh_e19a == "KULIMAGOLD"
list hh_e20a hh_e19a if hh_e19a == "LABORATORYASSISTANT"
list hh_e20a hh_e19a if hh_e19a == "LABORATORYASSISTANT"

list hh_e20a hh_e19a if hh_e19a == "LABORATORYTECHNICIAN"
list hh_e20a hh_e19a if hh_e19a == "LABTECHNICIAN"
list hh_e20a hh_e19a if hh_e19a == "LODGEMANANGERLES"
list hh_e20a hh_e19a if hh_e19a == "NYAMAWORLD"
list hh_e20a hh_e19a if hh_e19a == "PLANTOPERATOR"	
list hh_e20a hh_e19a if hh_e19a == "LOGISTICSMANAGER"
list hh_e20a hh_e19a if hh_e19a == "PRODUCTIONASSISTANT"

list hh_e20a hh_e19a if hh_e19a == "PRODUCTIONASSISTANT"
list hh_e20a hh_e19a if hh_e19a == "PRODUCTIONLABOURER"
list hh_e20a hh_e19a if hh_e19a == "PRODUCTIONOFFICER"
list hh_e20a hh_e19a if hh_e19a == "PRODUCTSSALESMAN"	
list hh_e20a hh_e19a if hh_e19a == "QUALITYCONTROLLER"

list hh_e20a hh_e19a if hh_e19a == "SALESASSISTANT"
list hh_e20a hh_e19a if hh_e19a == "SALESATTENDANT"
list hh_e20a hh_e19a if hh_e19a == "SALESCONSULTANT"
list hh_e20a hh_e19a if hh_e19a == "SALESLADY"	
list hh_e20a hh_e19a if hh_e19a == "SALESMAN"
list hh_e20a hh_e19a if hh_e19a == "SALESMANAGER"

list hh_e20a hh_e19a if hh_e19a == "SALESMANINACLOTHESSHOP"
list hh_e20a hh_e19a if hh_e19a == "SALESMARKETINGOFFICE"
list hh_e20a hh_e19a if hh_e19a == "SALESREPRESENTATIVE"
list hh_e20a hh_e19a if hh_e19a == "SALESREPRESENTATIVEATGETBUCKS"	
list hh_e20a hh_e19a if hh_e19a == "SALESSUPPORTOFFICER"
list hh_e20a hh_e19a if hh_e19a == "SCHEMEMANAGER"

list hh_e20a hh_e19a if hh_e19a == "SELLSREPRESENTATIVE"
list hh_e20a hh_e19a if hh_e19a == "SHEISACUSTOMERSALESREPRESENTATIVE"
list hh_e20a hh_e19a if hh_e19a == "SHEISASALESLADY"
list hh_e20a hh_e19a if hh_e19a == "SHEISASERVANT"	
list hh_e20a hh_e19a if hh_e19a == "SHERFORWAITER"
list hh_e20a hh_e19a if hh_e19a == "SHOPASSISTANCE"
list hh_e20a hh_e19a if hh_e19a == "SHOPASSISTANT"	
list hh_e20a hh_e19a if hh_e19a == "SHOPATTENDANT"
list hh_e20a hh_e19a if hh_e19a == "SHOPATTENDANTINANINDIANWHOLESALEANDRE"

list hh_e20a hh_e19a if hh_e19a == "SHOPKEEPER"	
list hh_e20a hh_e19a if hh_e19a == "SHOPKEEPING"
list hh_e20a hh_e19a if hh_e19a == "TEAMLEADER"
list hh_e20a hh_e19a if hh_e19a == "WAREHOUSEASSISTANTSUPERVISOR"	
list hh_e20a hh_e19a if hh_e19a == "WAREHOUSEWORKER"
list hh_e20a hh_e19a if hh_e19a == "WAREHOUSINGANDLOGISTICSOFFICER"	

list hh_e20a hh_e19a if hh_e19a == "WORKASSALESMAN"	
list hh_e20a hh_e19a if hh_e19a == "WORKASSHOPASSISTANT"
list hh_e20a hh_e19a if hh_e19a == "WORKASSHOPKEEPER"
list hh_e20a hh_e19a if hh_e19a == "WORKEDATSOBOCOMPANYASADISTRIBUTOR"
list hh_e20a hh_e19a if hh_e19a == "WORKSHOPASSISTANT"
list hh_e20a hh_e19a if hh_e19a == "YOUNGDEALER"

encode hh_e19a , gen(wagejob)
table hh_e19a wagejob
gen wagejob2= wagejob
table wagejob wagejob2
gen Agwage=1 if wagejob2==6|wagejob2==11|wagejob2==28|wagejob2==41|wagejob2==65|wagejob2==86|wagejob2==87|wagejob2==97|wagejob2==101|wagejob2==112|wagejob2==118|wagejob2==135|wagejob2==145|wagejob2==174|wagejob2==175|wagejob2==182|wagejob2==189|wagejob2==190|wagejob2==219|wagejob2==229|wagejob2==262|wagejob2==263|wagejob2==266|wagejob2==268|wagejob2==271|wagejob2==272|wagejob2==287|wagejob2==298|wagejob2==299|wagejob2==306|wagejob2==307|wagejob2==355|wagejob2==361|wagejob2==364|wagejob2==375|wagejob2==379|wagejob2==380|wagejob2==381|wagejob2==386|wagejob2==390|wagejob2==414|wagejob2==445|wagejob2==544|wagejob2==564|wagejob2==597|wagejob2==598|wagejob2==599|wagejob2==600|wagejob2==657|wagejob2==685|wagejob2==711|wagejob2==721|wagejob2==728|wagejob2==733|wagejob2==735|wagejob2==738|wagejob2==739|wagejob2==814|wagejob2==827|wagejob2==843|wagejob2==862|wagejob2==884|wagejob2==908|wagejob2==909|wagejob2==914|wagejob2==915|wagejob2==916|wagejob2==952|wagejob2==955|wagejob2==968|wagejob2==991|wagejob2==1047|wagejob2==1067|wagejob2==1070|wagejob2==1071|wagejob2==1075|wagejob2==1125|wagejob2==1147|wagejob2==1214|wagejob2==1216|wagejob2==1256|wagejob2==1273|wagejob2==1289|wagejob2==1303|wagejob2==1328|wagejob2==1376|wagejob2==1377|wagejob2==1383|wagejob2==1409

*In Farm (Youth in farm employment)	
gen in_farm=.
replace in_farm=1 if hh_e06_8a==3 & hh_e06_8b==5 
replace in_farm=1 if hh_e06_8a==5 & hh_e06_8b==3 
replace in_farm=1 if hh_e06_8a==3 & hh_e06_8b==.  
replace in_farm=1 if hh_e06_8a==5 & hh_e06_8b==.  
replace in_farm=1 if hh_e06_8a==. & hh_e06_8b==3 
replace in_farm=1 if hh_e06_8a==.  & hh_e06_8b==5
replace in_farm=0 if in_farm==.
		
*Farm/Non AG (youth in farm employment and also in non-agricultural business)
gen farm_biz =.	
replace farm_biz =1 if hh_e06_8a==3 & hh_e06_8b==2
replace farm_biz =1 if hh_e06_8a==2 & hh_e06_8b==3
replace farm_biz =1 if hh_e06_8a==2 & hh_e06_8b==5
replace farm_biz =1 if hh_e06_8a==5 & hh_e06_8b==2
replace farm_biz =0 if farm_biz ==.	
	
* Farm/Off farm Ag Wage
gen farm_Agwage=.
replace farm_Agwage =1 if hh_e06_8a==1 & hh_e06_8b==3 & Agwage==1
replace farm_Agwage =1 if hh_e06_8a==3 & hh_e06_8b==1 & Agwage==1
replace farm_Agwage =1 if hh_e06_8a==5 & hh_e06_8b ==1 & Agwage==1	
replace farm_Agwage =1 if hh_e06_8a==1 & hh_e06_8b==5 & Agwage==1 
replace farm_Agwage =0 if farm_Agwage ==.

* Off farm Agwage/Non Ag
gen AgWage_biz=. 
replace AgWage_biz =1 if hh_e06_8a==2 & hh_e06_8b==1 & Agwage==1
replace AgWage_biz =1 if hh_e06_8a==1  & hh_e06_8b==2 & Agwage==1
replace AgWage_biz =0 if  AgWage_biz==.
	
*Farm Skill
gen farm_skill =.
replace farm_skill=1 if hh_e06_8a==3 & hh_e06_8b==4
replace farm_skill=1 if hh_e06_8a==4 & hh_e06_8b==3
replace farm_skill=1 if hh_e06_8a==5 & hh_e06_8b==4
replace farm_skill=1 if hh_e06_8a==4 & hh_e06_8b==5
replace farm_skill=0 if farm_skill ==.
	
*Agwagee
gen agwagee=.
replace agwagee=1 if  hh_e06_8a==1 & hh_e06_8b==. & Agwage==1	
replace agwagee=1 if  hh_e06_8a==. & hh_e06_8b==1 & Agwage==1
replace agwagee=1 if  hh_e06_8a==1 & hh_e06_8b==1 & Agwage==1
replace agwagee=0 if agwagee==.
	
*Farm/nonagw
gen Fnagw=.
replace Fnagw=1 if  hh_e06_8a==1 & hh_e06_8b==5 & Agwage==.	
replace Fnagw=1 if  hh_e06_8a==5 & hh_e06_8b==1 & Agwage==.
replace Fnagw=1 if  hh_e06_8a==3 & hh_e06_8b==1 & Agwage==.
replace Fnagw=1 if  hh_e06_8a==1 & hh_e06_8b==3 & Agwage==.
replace Fnagw=0 if Fnagw==.	
	
* Unemployed in Farm
gen unempl = .
replace unempl = 1 if hh_e06_8a==. & hh_e06_8b==.
replace unempl = 0 if unempl ==. 

* combine employment categories 
*******************
egen farm_nagwskill = rowtotal (farm_skill farm_biz)
egen Agwage_farmbiz = rowtotal (agwagee AgWage_biz farm_Agwage) 

gen farm_nagwskil= 1 if farm_skill==1
replace farm_nagwskil = 1 if farm_biz ==1

gen Agwag_farmbiz=1 if AgWage_biz==1
replace Agwag_farmbiz=1 if farm_Agwage==1

*Defining Sample for Regression 
egen Tsample = rowtotal (in_farm Fnagw farm_nagwskill Agwage_farmbiz)

/////Employment categories in Agribusiness - for multinomial logit analysis

* Agribusiness employment categories
gen AgribusEmp =.
replace AgribusEmp =1 if in_farm==1
replace AgribusEmp =2 if Fnagw==1
*replace AgribusEmp =3 if agwagee==1
replace AgribusEmp =3 if farm_nagwskill==1
replace AgribusEmp =4 if Agwage_farmbiz==1
replace AgribusEmp =5 if unempl==1
label define AgribusEmp 1 "in_farm" 2 "Fnagw" 3 "farm_nagwskill" 4 " Agwage_farmbiz" 5 "unempl"
la value AgribusEmp AgribusEmp
drop if AgribusEmp == .
save "C:\Users\User\Desktop\IHS4_data\agri_employ.dta", replace 

	
*Module HH_MOD_A_FILT	
//District
use "C:\Users\User\Desktop\IHS4_data\HH_MOD_A_FILT.dta", clear
keep if district==107|district==206|district==210|district==305|district==315|district==303|district==314
gen districtn=1 if district==107|district==206|district==210|district==305|district==315|district==303|district==314
keep case_id district ea_id hh_wgt reside

save "C:\Users\User\Desktop\IHS4_data\district.dta", replace 
	
*>>>>>>>>>>>>>>>>>>>>>>>>>>>>>>>>>>>>>>>>>>>>>>>>>>>>>>>>>>>>>>>>>>>>>>>>>>>>>>>>>>>>>>>>>>>>>>>>>>>>>>>>>>>>>>>>>>>>>
*Merge data files

use "C:\Users\User\Desktop\IHS4_data\demographics.dta", clear
merge 1:1 case_id PID using "C:\Users\User\Desktop\IHS4_data\edu.dta", nogen
merge m:1 case_id using "C:\Users\User\Desktop\IHS4_data\credit.dta", nogen
merge m:1 case_id using "C:\Users\User\Desktop\IHS4_data\extension.dta", nogen
merge m:1 case_id using "C:\Users\User\Desktop\IHS4_data\asset final.dta", nogen
merge m:1 case_id using "C:\Users\User\Desktop\IHS4_data\landholding.dta", nogen
merge m:1 case_id using "C:\Users\User\Desktop\IHS4_data\hh_shock.dta", nogen
merge m:1 case_id using "C:\Users\User\Desktop\IHS4_data\tlu.dta", nogen 
merge m:1 case_id using "C:\Users\User\Desktop\IHS4_data\hh_incomes.dta", nogen 
merge m:1 ea_id using "C:\Users\User\Desktop\IHS4_data\distances.dta", nogen 
merge m:m case_id using "C:\Users\User\Desktop\IHS4_data\district.dta", nogen
replace tlu=0 if tlu==. 
replace hectares_measured =0 if hectares_measured==.
replace extension=0 if extension==.
keep if attend_sch==2
keep if youth==1
merge m:m case_id using "C:\Users\User\Desktop\IHS4_data\agri_employ.dta", nogen
save "C:\Users\User\Desktop\IHS4_data\final_data.dta", replace //R
keep if district==107|district==206|district==210|district==305|district==315|district==303|district==314

drop if AgribusEmp == .
 	 
//generate logarithms of income and distances
foreach var of varlist rexpaggpc com_cd02a com_cd13a com_cd16 com_cd18a {
gen ln_`var'=ln(1+`var')
}

// generate lograithms of age, housesize, dependency ratio, wealth, land, tlu 
foreach var of varlist age hsize dependency_ratio asset_indexx hectares_measured tlu{
gen ln_`var'=ln(1+`var')
}

*
gen land_cap=hectares_measured/hsize //Land per capita in hectares
la var land_cap "Land size per capita in hectares"
gen lnland_cap=(1+land_cap)

gen hh_head=.
replace hh_head=1 if head_rel ==1
replace hh_head=0 if head_rel ==2| head_rel ==3|head_rel ==4| head_rel ==5|head_rel ==6| head_rel ==7|head_rel ==8| head_rel ==9|head_rel ==10| head_rel ==11|head_rel ==12| head_rel ==13|head_rel ==14| head_rel == 15
label var hh_head "relation to head"

*>>>>>>>>>>>>>>>>>>>>>>>>>>>>>>>>>>>>>>>>>>>>>>>>>>>>>>>>>>>>>>>>>>>>>>>>>>>>>>>
 *DESCRIPTIVE STATISTICS 
 
svyset ea_id [pw=hh_wgt], strata(district) //set survey sampling method
set matsize 11000


 
 *Employed in agribusiness
foreach var of varlist  age sex* married* hh_head* dependency_ratio hsize religi* edu_level* edulevel1 edulevel2 edulevel3 edulevel4 credit* extension* asset_indexx hectares_measured shock_hh* tlu ln_com_cd02a ln_com_cd13a ln_com_cd18a {
 svy: mean `var'
 svy: mean `var', over (Tsample)
 test  _b[0]= _b[1]
 }
* this section below is not needed 
* Unemployed in agribusiness
*foreach var of varlist  age sex* married* hh_head* dependency_ratio hsize religi* edu_level* edulevel1 edulevel2 edulevel3 edulevel4 credit* extension* asset_indexx hectares_measured shock_hh* tlu ln_com_cd02a ln_com_cd13a ln_com_cd18a {
* svy: des `var'
* ttest `var', by (unempl)
*  }
 
svy: tab AgribusEmp 
svy: tab sex AgribusEmp


svy: tab sex Tsample
svy: mean sex, over (Tsample)
test  _b[0]= _b[1]


*>>>>>>>>>>>>>>>>>>>>>>>>>>>>>>>>>>>>>>>>>>>>>>>>>>>>>>>>>>>>>>>>>>>>>>>>>>>>

  *REGRESSION ANALYSIS

svyset ea_id [pw=hh_wgt], strata(district) //set survey sampling method
*set matsize 11000
*Where ln_rexpaggpc means natural log of real per capital expenditure

recast long hectares_measured, force
 
// Determinants of youth employment in agribusiness - bivariate logit
svy:logit Tsample age sex hh_head marriedstatus1 marriedstatus2 marriedstatus3 religions2 hsize dependency_ratio i.edu_level credit extension hectares_measured tlu asset_indexx shock_hh com_cd02a com_cd18a, or
outreg2 using youth_empl.doc, ctitle(coef) replace side //save results in a table
margins, dydx(*) post //get marginal effects
outreg2 using youth_empl.doc, ctitle(margins) append side


// Determinants into specfic agribusiness employment categories - Multinomial logit
svy: mlogit AgribusEmp age sex  hh_head marriedstatus1 marriedstatus2 marriedstatus3 religions2 hsize dependency_ratio i.edu_level credit extension hectares_measured tlu asset_indexx shock_hh com_cd02a com_cd18a, baseoutcome(5) rrr 
outreg2 using agribus.doc, ctitle(coef) replace side
margins, dydx(*) post
*outreg2 using agribus.doc, ctitle(margins) append side

*mlogtest, haus // hausman tests of IIA assumption 
*set seed 85193017
*listcoef
*fitstat,saving(m1) // measure of fit for mlogit agribusiness categories 
*mlogtest, combine lrcomb // wald test for combining alternatives and LR test for combining alternatives
*mlogtest, iia // IIA test
